# Supplementary material for: Effect of Dietary Supplements with ω-3 Fatty Acids, Ascorbic Acid, and Polyphenolic Antioxidant Flavonoid on Gene Expression, Organ Failure, and Mortality in Endotoxemia-Induced Septic Rats
Source: Antioxidants (Basel). 2023 Mar 7;12(3):659. doi: 10.3390/antiox12030659 (PMC10044831; doi:10.3390/antiox12030659)
Supplement: Supplementary file 1 [file antioxidants-12-00659-s001.zip]

Archive with 1 entries (1 files):
- antioxidants-2239645-supplementary.pdf
